# Supplementary material for: Neutrophil-derived trail is a proinflammatory subtype of neutrophil-derived extracellular vesicles
Source: Theranostics. 2021 Jan 1;11(6):2770–87. doi: 10.7150/thno.51756 (PMC7806483; doi:10.7150/thno.51756)
Supplement: Supplementary file 2 — Supplementary tables. [file thnov11p2770s2.xlsx]

## Sheet: Proteins identified 
S.No	Protein ID	Description	MVs	TRs	Peptide Sequence Identified
1	ABHDD_HUMAN	abhydrolase domain containing 13(ABHD13)	+	-	EKSWMLWNFVER
					MEKSWMLWNFVER
2	ACH10_HUMAN	cholinergic receptor nicotinic alpha 10 subunit(CHRNA10)	-	+	WDPNAYGGLDAIR
					LALKLFR
3	ACOXL_HUMAN	acyl-CoA oxidase-like(ACOXL)	-	+	RALTVQR
					MRALTVQRVK
4	ACTA_HUMAN	actin, alpha 2, smooth muscle, aorta(ACTA2)	+	+	DLTDYLMK
					AGFAGDDAPR
					EITALAPSTMK
					IIAPPER
5	ACTB_HUMAN	actin beta(ACTB)	+	+	GYSFTTTAER
					DDDIAALVVDNGSGMCK
					DLTDYLMK
					AVFPSIVGRPR
6	ACTBL_HUMAN	actin, beta like 2(ACTBL2)	+	+	DLTDYLMK
7	ACTC_HUMAN	actin, alpha, cardiac muscle 1(ACTC1)	+	+	EITALAPSTMK
					DLTDYLMK
					AVFPSIVGRPR
8	ACTG_HUMAN	actin gamma 1(ACTG1)	+	+	GYSFTTTAER
					DLTDYLMK
					AVFPSIVGRPR
					EITALAPSTMK
9	ACTH_HUMAN	actin, gamma 2, smooth muscle, enteric(ACTG2)	+	+	EITALAPSTMK
					DLTDYLMK
					AVFPSIVGRPR
10	ACTN1_HUMAN	actinin alpha 1(ACTN1)	+	+	DLTDYLMK
					LASDLLEWIR
11	ACTN4_HUMAN	actinin alpha 4(ACTN4)	+	+	LASDLLEWIR
12	ACTS_HUMAN	actin, alpha 1, skeletal muscle(ACTA1)	+	+	EITALAPSTMK
					DLTDYLMK
					AVFPSIVGRPR
13	ADCK2_HUMAN	aarF domain containing kinase 2(ADCK2)	-	+	TEMAMLVTQAR
					NTITLEK
14	AGAP1_HUMAN	ArfGAP with GTPase domain, ankyrin repeat and PH domain 1(AGAP1)	+	-	NLGTHLSR
15	AGO2_HUMAN	argonaute 2, RISC catalytic component(AGO2)	+	-	KNLYTAMPLPIGR
					LMTLSIR
16	AGRG7_HUMAN	adhesion G protein-coupled receptor G7(ADGRG7)	+	-	TMKPLPR
17	AKD1A_HUMAN	ankyrin repeat and death domain containing 1A(ANKDD1A)	+	-	VNTRARNHVGR
18	AKIP1_HUMAN	A-kinase interacting protein 1(AKIP1)	+	-	GESKLHMCLDIGNGQR
19	AL5AP_HUMAN	arachidonate 5-lipoxygenase activating protein(ALOX5AP)	+	-	TGTLAFER
20	AMRA1_HUMAN	autophagy and beclin 1 regulator 1(AMBRA1)	-	+	WMKWEGKR
					LMAEGGMTAVVQR
					ERGARAMGAQR
21	AMRP_HUMAN	LDL receptor related protein associated protein 1(LRPAP1)	+	-	HALLEGR
					VHEYNVLLETLSR
					VHEYNVLLETLSR
22	AN13D_HUMAN	ankyrin repeat domain 13D(ANKRD13D)	-	+	GPGSPPR
					MVQLVLQYRDYQRATQR
23	ANM5_HUMAN	protein arginine methyltransferase 5(PRMT5)	-	+	GPLVNASLRAAKQADRR
					REFIQEPAKNRPGPQTRSDLLLSGR
24	ANR11_HUMAN	ankyrin repeat domain 11(ANKRD11)	+	-	KKETKGR
					NERGETR
25	ANR35_HUMAN	ankyrin repeat domain 35(ANKRD35)	-	+	EVGRLREAVAEERR
					EPGTSLK
26	ANTR2_HUMAN	anthrax toxin receptor 2(ANTXR2)	+	-	GLEDLKR
27	ANXA1_HUMAN	annexin A1(ANXA1)	+	+	CLTAIVK
					ILVALCGGN
					TPAQFDADELR
					GLGTDEDTLIEILASR
					GGPGSAVSPYPTFNPSSDVAALHK
					GDRSEDFGVNEDLADSDAR
					GVDEATIIDILTK
					VLDLELKGDIEK
					NALLSLAK
28	ANXA3_HUMAN	annexin A3(ANXA3)	+	+	ASIWVGHR
					ALLTLADGR
					NTPAFLAER
					GAGTNEDALIEILTTR
					SLGDDISSETSGDFRK
29	ANXA4_HUMAN	annexin A4(ANXA4)	+	+	AEIDMLDIR
					ISQTYQQQYGR
					SETSGSFEDALLAIVK
30	ANXA5_HUMAN	annexin A5(ANXA5)	+	-	GLGTDEESILTLLTSR
31	ANXA6_HUMAN	annexin A6(ANXA6)	+	+	STPEYFAER
					LMLAVVK
					SLHQAIEGDTSGDFLK
					DAFVAIVQSVK
					ALIEILATR
					SELDMLDIR
32	APMAP_HUMAN	adipocyte plasma membrane associated protein(APMAP)	+	+	FGSGPCK
					LLLSSETPIEGK
33	ARHG4_HUMAN	Rho guanine nucleotide exchange factor 4(ARHGEF4)	+	-	DRDLHVSIKNAFR
34	ASH1L_HUMAN	ASH1 like histone lysine methyltransferase(ASH1L)	-	+	TGNNFVKRRPGRPR
					TRRLAAAEENIEVARAAR
35	ASTN1_HUMAN	astrotactin 1(ASTN1)	-	+	HMAAGVRMECHSKGR
					IYNLFNGYTSGK
36	ASXL1_HUMAN	additional sex combs like 1, transcriptional regulator(ASXL1)	-	+	ERTWAEAAR
					EDLPSLR
37	ATG2B_HUMAN	autophagy related 2B(ATG2B)	+	-	MPWPFSESIKKR
					KDGRIVR
38	ATS12_HUMAN	ADAM metallopeptidase with thrombospondin type 1 motif 12(ADAMTS12)	+	-	CSVPTVR
					GVVLRYSGSSAALER
39	B4GA1_HUMAN	beta-1,4-glucuronyltransferase 1(B4GAT1)	+	-	AKYPNSPR
					EALKFHPQK
40	BASP1_HUMAN	BRCA1 associated protein 1(BAP1)	+	-	ETPAATEAPSSTPK
41	BAP1_HUMAN	brain abundant membrane attached signal protein 1(BASP1)	+	-	QNGLSAVR
42	BAZ2A_HUMAN	bromodomain adjacent to zinc finger domain 2A(BAZ2A)	-	+	SEVEMEGPEECLGRRR
					TLATQRR
43	BAZ2B_HUMAN	bromodomain adjacent to zinc finger domain 2B(BAZ2B)	-	+	TLTEKNR
					VLHLRGIR
44	BCL7B_HUMAN	BCL tumor suppressor 7B(BCL7B)	+	-	SKSNSSAAR
45	BNC2_HUMAN	basonuclin 2(BNC2)	-	+	MGSASRKGR
					RMGSASRKGR
46	BPI_HUMAN	bactericidal/permeability-increasing protein(BPI)	-	+	GLDYASQQGTAALQK
47	BRCA2_HUMAN	BRCA2, DNA repair associated(BRCA2)	+	-	NVELLPPEKYMRVASPSR
					NNNYEPNLFKTPQR
48	C170B_HUMAN	centrosomal protein 170B(CEP170B)	-	+	GRVAAQSPPSPASAEALLPALPLR
					RAGSFTGTSDPEAAPAR
49	CA141_HUMAN	chromosome 1 open reading frame 141(C1orf141)	-	+	TMPTVQR
					QFVGYLDKAVIHEMSAQTGK
50	CAC1B_HUMAN	calcium voltage-gated channel subunit alpha1 B(CACNA1B)	-	+	ARPEAAEAPEGVDPPR
51	CALR_HUMAN	calreticulin(CALR)	+	-	ECAGAKGERRAR
					EQFLDGDGWTSR
					QIDNPDYK
52	CALX_HUMAN	calnexin(CANX)	+	-	GTLSGWILSK
53	CAMP_HUMAN	cathelicidin antimicrobial peptide(CAMP)	+	+	CMGTVTLNQAR
					FALLGDFFR
54	CAP7_HUMAN	azurocidin 1(AZU1)	+	+	QFPFLASIQNQGR
					GPDFFTR
					CQVAGWGSQR
					QTFSISSMSENGYDPQQNLNDLMLLQLDR
55	CAPZB_HUMAN	capping actin protein of muscle Z-line beta subunit(CAPZB)	-	+	SGSGTMNLGGSLTR
56	CASD1_HUMAN	N-acetylneuraminate 9-O-acetyltransferase (CASD1)	+	-	AALAYNLGKR
57	CATG_HUMAN	cathepsin G(CTSG)	+	+	TIQNDIMLLQLSR
58	CC036_HUMAN	chromosome 3 open reading frame 36(C3orf36)	+	-	VRKSQSQGR
59	CC185_HUMAN	coiled-coil domain containing 185(CCDC185)	-	+	ELREKAQKEEEQLQQAR
					KVQDTNLSSLINYQAR
60	CCD61_HUMAN	coiled-coil domain containing 61(CCDC61)	-	+	SASRGRGAAR
					GRGAARSSSRESGR
61	CCD87_HUMAN	coiled-coil domain containing 87(CCDC87)	+	-	ELKSIPR
62	CCSE1_HUMAN	coiled-coil serine rich protein 1(CCSER1)	+	-	DVDQEARCSHISR
63	CDC42_HUMAN	cell division cycle 42(CDC42)	+	-	NVFDEAILAALEPPEPK
64	CD177_HUMAN	CD177 molecule(CD177)	-	+	QCPTCVQPLGTCSSGSPR
65	CD59_HUMAN	CD59 molecule(CD59)	-	+	AGLQVYNK
66	CDYL2_HUMAN	chromodomain Y-like 2(CDYL2)	-	+	RLRYSVR
					QNESNCR
67	CE164_HUMAN	centrosomal protein 164(CEP164)	-	+	LQDLELDLETRAKDVKAR
					GSQSVSLGSSVESGR
68	CE85L_HUMAN	centrosomal protein 85 like(CEP85L)	-	+	WGRFLAPEASGR
					FLAPEASGR
69	CEAM1_HUMAN	carcinoembryonic antigen related cell adhesion molecule 1(CEACAM1)	+	+	TLTLLSVTR
70	CEAM5_HUMAN	carcinoembryonic antigen related cell adhesion molecule 5(CEACAM5)	+	+	TLTLLSVTR
71	CEAM8_HUMAN	carcinoembryonic antigen related cell adhesion molecule 8(CEACAM8)	+	+	NSGSYACHTTNSATGR
					TLTLLSVTR
72	CFA61_HUMAN	cilia and flagella associated protein 61(CFAP61)	+	-	MSVLTSPR
73	CG065_HUMAN	chromosome 7 open reading frame 65(C7orf65)	-	+	GVPAAFKKCR
					EVFRACWGSR
74	CH10_HUMAN	heat shock protein family E (Hsp10) member 1(HSPE1)	+	+	WDPNAYGGLDAIR
					LALKLFR
					VLQATVVAVGSGSK
75	CHST7_HUMAN	carbohydrate sulfotransferase 7(CHST7)	+	-	LYAPPGDPAAR
					LLRFSGLR
76	CJ090_HUMAN	chromosome 10 open reading frame 90(C10orf90)	-	+	LEHMVQQRKAQR
					HQRSFACTEFSR
77	CL050_HUMAN	chromosome 12 open reading frame 50(C12orf50)	+	-	SEKIYPEPRR
					YTSTSYNDSAWRKR
					RRNPAANLIQCVWR
78	CLH2_HUMAN	clathrin heavy chain like 1(CLTCL1)	+	-	VMEYISR
79	CNTP5_HUMAN	contactin associated protein like 5(CNTNAP5)	-	+	VEITAVATQGR
					TSQMKEKEYPENLDSSFR
80	COF1_HUMAN	cofilin 1(CFL1)	+	-	ASGVAVSDGVIK
81	CP062_HUMAN	chromosome 16 open reading frame 62(C16orf62)	+	-	TLAKDEALK
82	CP135_HUMAN	centrosomal protein 135(CEP135)	-	+	LQHIIQR
					EKELALSDLR
83	CP2A6_HUMAN	cytochrome P450 family 2 subfamily A member 6(CYP2A6)	+	-	FSIATLR
					HPEVEAKVHEEIDRVIGKNR
					VEPLRISWSGSNIRWGQAFR
84	CPNE3_HUMAN	copine 3(CPNE3)	-	+	SSPVEFECINEK
85	CRNN_HUMAN	cornulin(CRNN)	-	+	GTEIHGQGR
					RYARTEGNCTALTR
86	CROCC_HUMAN	ciliary rootlet coiled-coil, rootletin(CROCC)	+	+	ESEKTALSEKLMGTR
					LEQEVAR
					QAQLVQR
					TVKLELQRR
87	CTNA1_HUMAN	catenin alpha 1(CTNNA1)	-	+	IAEAGSR
					TAVHAGNINFKWDPKSLEIR
88	CUL7_HUMAN	cullin 7(CUL7)	-	+	IRGLEILGPKPTFWPVFR
					RRNLLNCLIVR
89	CY24A_HUMAN	cytochrome b-245 alpha chain(CYBA)	+	+	QPPSNPPPRPPAEAR
					GEQWTPIEPKPR
90	CY24B_HUMAN	cytochrome b-245 beta chain(CYBB)	+	+	LLGSALALAR
					YCNNATNLK
91	DAAM2_HUMAN	dishevelled associated activator of morphogenesis 2(DAAM2)	-	+	SRKRSGSQALEVTR
92	DDX42_HUMAN	DEAD-box helicase 42(DDX42)	-	+	KATNLQR
93	DEF1_HUMAN	defensin alpha 1(DEFA1)	+	+	IPACIAGER
					IPACIAGERR
					YGTCIYQGR
94	DEF3_HUMAN	defensin alpha 3(DEFA3)	+	+	YGTCIYQGR
					IPACIAGER
95	DEN2C_HUMAN	DENN domain containing 2C(DENND2C)	-	+	KSHTSRSVR
					YGGKIRGRSK
96	DESP_HUMAN	desmoplakin(DSP)	-	+	RQAELDGKSAK
					RSMSFQGIR
97	DHRS4_HUMAN	dehydrogenase/reductase 4(DHRS4)	+	-	EESMKETLR
98	DHX34_HUMAN	DExH-box helicase 34(DHX34)	-	+	RQHEEGAGR
					SAQSSPECAAAR
99	DIP2A_HUMAN	disco interacting protein 2 homolog A(DIP2A)	+	-	VAAALMEKGR
100	DMD_HUMAN	dystrophin(DMD)	-	+	TSSPKPR
					WRELHEEAVR
101	DMXL2_HUMAN	Dmx like 2(DMXL2)	+	-	INLIERK
102	DNM3A_HUMAN	DNA methyltransferase 3 alpha(DNMT3A)	-	+	REDWPSR
					LRGGLGWESSLR
103	DNMT1_HUMAN	DNA methyltransferase 1(DNMT1)	-	+	SQPKDLAAK
					SMVLKLTLR
104	DOCK6_HUMAN	dedicator of cytokinesis 6(DOCK6)	-	+	TVAAEVR
					MAASERRAFAHKINR
					ELERNYCR
105	DPYD_HUMAN	dihydropyrimidine dehydrogenase(DPYD)	+	-	AGMCACHSPLPSIR
					GKPVPRIAELMDK
106	DUS11_HUMAN	dual specificity phosphatase 11(DUSP11)	-	+	MSQWHHPRSGWGRRR
					SGWGRRRDFSGR
107	DYH1_HUMAN	dynein axonemal heavy chain 1(DNAH1)	+	+	AVEPKRQALLEAQDDLGVTQR
					RQALLEAQDDLGVTQR
					LRKLMELVKYMLQDTLR
108	DYH11_HUMAN	dynein axonemal heavy chain 11(DNAH11)	+	-	MAAQVAAREAR
					QEIMNRVVNVINK
109	E2AK3_HUMAN	eukaryotic translation initiation factor 2 alpha kinase 3(EIF2AK3)	-	+	SRSLSSSGTK
					STQITVR
110	E41L5_HUMAN	erythrocyte membrane protein band 4.1 like 5(EPB41L5)	-	+	LSFFRRTLGR
					WLEMYGVDMHVVKAR
111	ECI2_HUMAN	enoyl-CoA delta isomerase 2(ECI2)	+	-	EKLHAVNAEECNVLQGR
					AMAYLAWRLARR
112	EFC13_HUMAN	EF-hand calcium binding domain 13(EFCAB13)	-	+	EISPEIR
					NLEDFLR
113	ELNE_HUMAN	elastase, neutrophil expressed(ELANE)	+	+	STPEYFAER
					SNVCTLVR
					LGNGVQCLAMGWGLLGR
					VVLGAHNLSR
					QVFAVQR
					NKVAHFSR
					NPKLPFSR
114	EMC1_HUMAN	ER membrane protein complex subunit 1(EMC1)	-	+	SSEHVHSQGR
					DDSVGYR
115	EPG5_HUMAN	ectopic P-granules autophagy protein 5 homolog(EPG5)	-	+	MAEAVKPQRR
					TFLGYLVKR
116	ERIC3_HUMAN	glutamate rich 3(ERICH3)	-	+	KEVMRTETR
					AERPKTSLR
117	ES8L1_HUMAN	EPS8 like 1(EPS8L1)	+	-	KLAVMDSQGR
118	EVI1_HUMAN	MDS1 and EVI1 complex locus(MECOM)	-	+	ASGTKLTEPR
119	F184B_HUMAN	family with sequence similarity 184 member B(FAM184B)	-	+	KHLKDQLVKR
					AALNVKLQNSLLEVLR
120	FILA_HUMAN	filaggrin(FLG)	-	+	AGHGHSADRSRQSGTR
					DRSGGRSGR
121	FLNB_HUMAN	filamin B(FLNB)	-	+	IFAQDGEGQR
					YVPPAAGR
					AGLAPLEVRVLGPR
122	FLOT2_HUMAN	flotillin 2(FLOT2)	+	-	NVVLQTLEGHLR
123	FOXP4_HUMAN	forkhead box P4(FOXP4)	+	-	MVESASETIR
124	FXL22_HUMAN	F-box and leucine rich repeat protein 22(FBXL22)	-	+	RGLGSLR
					QEEGKQGR
125	GAPR1_HUMAN	GLI pathogenesis related 2(GLIPR2)	+	+	ASASDGSSFVVAR
					EAQQYSEALASTR
					EAQQYSEALASTR
126	GBB1_HUMAN	G protein subunit beta 1(GNB1)	+	+	SELDQLRQEAEQLK
127	GBB2_HUMAN	G protein subunit beta 2(GNB2)	+	+	SELEQLRQEAEQLR
					KACGDSTLTQITAGLDPVGR
128	GBB4_HUMAN	G protein subunit beta 4(GNB4)	+	-	SELEQLRQEAEQLR
129	GBG2_HUMAN	G protein subunit gamma 2(GNG2)	-	+	ASNNTASIAQAR
130	GDIR2_HUMAN	Rho GDP dissociation inhibitor beta(ARHGDIB)	-	+	APNVVVTR
					YVQHTYR
131	GEMI4_HUMAN	gem nuclear organelle associated protein 4(GEMIN4)	+	-	YLPALDEFPHPPKRLR
132	GFPT1_HUMAN	glutamine--fructose-6-phosphate transaminase 1(GFPT1)	-	+	CGIFAYLNYHVPR
					GSCNLSR
133	GNA12_HUMAN	G protein subunit alpha 12(GNA12)	+	+	ILLLGAGESGK
134	GNAI1_HUMAN	G protein subunit alpha i1(GNAI1)	-	+	LFDSICNNK
					TTGIVETHFTFK
					MFDVGGQR
135	GNAI2_HUMAN	G protein subunit alpha i2(GNAI2)	+	+	QLFALSCTAEEQGVLPDDLSGVIR
					AVVYSNTIQSIMAIVK
					TTGIVETHFTFK
					LFDSICNNK
136	GNAI3_HUMAN	G protein subunit alpha i3(GNAI3)	+	+	LFDSICNNK
					TTGIVETHFTFK
137	GNAO_HUMAN	G protein subunit alpha o1(GNAO1)	+	+	LFDSICNNK
					TTGIVETHFTFK
138	GOSR1_HUMAN	golgi SNAP receptor complex member 1(GOSR1)	+	-	FPAVNSLIQR
139	GRIK1_HUMAN	glutamate ionotropic receptor kainate type subunit 1(GRIK1)	+	-	DLFYINLYPDYAAISR
140	GTF2I_HUMAN	general transcription factor IIi(GTF2I)	-	+	ILLAKERIR
					KHELLNSTR
141	GTR2_HUMAN	solute carrier family 2 member 14(SLC2A14)	+	-	AKQSLKR
142	GTR14_HUMAN	solute carrier family 2 member 2(SLC2A2)	+	+	QVTVLELFR
143	GTR3_HUMAN	solute carrier family 2 member 3(SLC2A3)	+	+	QVTVLELFR
144	H2AB1_HUMAN	H2A histone family member B1(H2AFB1)	+	-	SLREGHYAQRLSR
145	HCDH_HUMAN	hydroxyacyl-CoA dehydrogenase(HADH)	-	+	KGIEESLR
					HPVSCKDTPGFIVNR
146	HECW1_HUMAN	HECT, C2 and WW domain containing E3 ubiquitin protein ligase 1(HECW1)	-	+	VFYVDHVNR
					LSMPVQR
147	HELZ2_HUMAN	helicase with zinc finger 2(HELZ2)	-	+	LKTWQGLR
					SITLHHRIR
148	HERC1_HUMAN	HECT and RLD domain containing E3 ubiquitin protein ligase family member 1(HERC1)	-	+	YLAMKTKSK
					DRMNSGAGSGAR
149	HMGX3_HUMAN	HMG-box containing 3(HMGXB3)	-	+	SSLQEDR
					CRPLPVRREGRR
150	HNRPF_HUMAN	heterogeneous nuclear ribonucleoprotein F(HNRNPF)	-	+	SYSDPPLK
					ALGKHKERIGHR
151	HSP76_HUMAN	heat shock protein family A (Hsp70) member 6(HSPA6)	-	+	GSLQEESLR
					VQKLLQDFFNGK
152	IF172_HUMAN	intraflagellar transport 172(IFT172)	-	+	DAIDMYTQAGR
					LSVSLLR
					AAELSIK
153	IFM1_HUMAN	interferon induced transmembrane protein 1(IFITM1)	-	+	MVGDVTGAQAYASTAK
154	IFM2_HUMAN	interferon induced transmembrane protein 2(IFITM2)	-	+	MVGDVTGAQAYASTAK
155	IFM3_HUMAN	interferon induced transmembrane protein 3(IFITM3)	-	+	MVGDVTGAQAYASTAK
156	INT1_HUMAN	integrator complex subunit 1(INTS1)	-	+	SVLLQGEAGR
					LSSTPPLSALGR
157	IPO11_HUMAN	importin 11(IPO11)	+	-	RRVIWLIGQWISVK
158	IQGA1_HUMAN	IQ motif containing GTPase activating protein 1(IQGAP1)	+	-	ELATLQR
159	ITA2B_HUMAN	integrin subunit alpha 2b(ITGA2B)	+	+	VAIVVGAPR
					DRRQIFLPEPEQPSR
160	ITAD_HUMAN	integrin subunit alpha D(ITGAD)	-	+	GGQVSVCPLPR
161	ITAL_HUMAN	integrin subunit alpha L(ITGAL)	+	-	SLIPQFQGR
612	ITAM_HUMAN	integrin subunit alpha M(ITGAM)	+	+	GGQVSVCPLPR
					NVFECNDQVVK
					GFGQSVVQLQGSR
					VQSLVLGAPR
					QNTGMWESNANVK
					LACESASSTEVSGALK
					VSTLQNQR
163	ITAX_HUMAN	integrin subunit alpha X(ITGAX)	-	+	NMYLTGLCFLLGPTQLTQR
					GVQSLVLGAPR
164	ITB2_HUMAN	integrin subunit beta 2(ITGB2)	+	+	YNGQVCGGPGR
					LGAILTPNDGR
					YISCAECLK
					YYGYTGAFR
					FQLFGSPSGQK
					VVWCAVGEQELR
					ECIESGPGCTWCQK
165	ITPR2_HUMAN	inositol 1,4,5-trisphosphate receptor type 2(ITPR2)	-	+	YMLRLCYRVLR
					IGTCQTK
166	JCAD_HUMAN	KIAA1462(KIAA1462)	-	+	DPPASREDNPKGR
					EDNPKGR
167	JKIP1_HUMAN	janus kinase and microtubule interacting protein 1(JAKMIP1)	-	+	EYQALQR
					EGLIRQHEQEAAR
168	K1210_HUMAN	KIAA1210(KIAA1210)	-	+	MFTSSVHKQEK
					GASVSGLSGCEFKGR
169	K2026_HUMAN	keratin 9(KRT9)	-	+	IINTVPHSAAVPGATR
					EKTTIAVTSR
170	K22E_HUMAN	KIAA2026(KIAA2026)	-	+	SRGRGGGGGGFR
					FLEQQNQVLQTK
171	K1C9_HUMAN	keratin 2(KRT2)	+	-	FSSSSGYGGGSSR
172	K2C1_HUMAN	keratin 1(KRT1)	-	+	GGGGGGYGSGGSSYGSGGGSYGSGGGGGGGR
173	K2C1B_HUMAN	keratin 77(KRT77)	-	+	FLEQQNQVLQTK
174	KATL1_HUMAN	katanin catalytic subunit A1 like 1(KATNAL1)	-	+	DASLMAMRRR
					GESEKLVRLLFEMAR
175	KCNH4_HUMAN	potassium voltage-gated channel subfamily H member 4(KCNH4)	-	+	SPRLSQPR
					DLKDFIR
176	KDM2A_HUMAN	lysine demethylase 2A(KDM2A)	+	-	EVWMSVFRYLSR
177	KDM3A_HUMAN	lysine demethylase 3A(KDM3A)	-	+	DWPPGEDFRDMMPSR
					SVLTDPAK
178	KI13B_HUMAN	kinesin family member 13B(KIF13B)	+	-	IMVQSASPDIRVTR
					RSISSPNVNR
					LIQEMTVTWEEKLR
179	KI67_HUMAN	marker of proliferation Ki-67(MKI67)	-	+	SVQRVTR
					TPVASDQRRR
					VTRSVKR
180	KIF6_HUMAN	kinesin family member 6(KIF6)	-	+	LIPSLEIILPR
					RRYKTMFTR
181	LACB2_HUMAN	lactamase beta 2(LACTB2)	+	-	MAAVLQR
182	LAMB1_HUMAN	laminin subunit beta 1(LAMB1)	-	+	KTLDGELDEKYK
					YYYAVYDMVVR
183	LAMC1_HUMAN	laminin subunit gamma 1(LAMC1)	-	+	EVVCTNCPTGTTGKR
					ALAEEAAKKGR
184	LAMP2_HUMAN	lysosomal associated membrane protein 2(LAMP2)	+	+	YLDFVFAVK
185	LAR4B_HUMAN	La ribonucleoprotein domain family member 4B(LARP4B)	+	-	TSDQDAKVVAEPQTQR
186	LEUK_HUMAN	sialophorin(SPN)	+	+	TGALVLSR
187	LONF1_HUMAN	LON peptidase N-terminal domain and ring finger 1(LONRF1)	-	+	EMAPAPQGR
					SSPAVARTSPGGSREMAPAPQGR
188	LOXL4_HUMAN	lysyl oxidase like 4(LOXL4)	-	+	FSTQIYNLGR
					KGSWAEEPR
189	LTBP2_HUMAN	latent transforming growth factor beta binding protein 2(LTBP2)	+	-	GCQDVDECASR
190	LTN1_HUMAN	listerin E3 ubiquitin protein ligase 1(LTN1)	-	+	WNSLLKIIEK
					EQLLSHKLPAR
191	LUR1L_HUMAN	leucine rich adaptor protein 1 like(LURAP1L)	-	+	SLRGEEPVPR
					MEDSPLPDLR
192	LUZP1_HUMAN	leucine zipper protein 1(LUZP1)	-	+	RAEDLCRLMK
					SRRDLKSLEDPPTR
193	LYSC_HUMAN	lysozyme(LYZ)	+	+	VVRDPQGIR
					LGMDGYR
					WESGYNTR
					STDYGIFQINSR
194	LYST_HUMAN	lysosomal trafficking regulator(LYST)	+	-	EQTPPDAMALENSR
					RRIHGKISIWVSGQR
195	M4K4_HUMAN	mitogen-activated protein kinase kinase kinase kinase 4(MAP4K4)	+	-	RQLLAER
					SGGSSQVYFMTLGR
196	MACF1_HUMAN	microtubule-actin crosslinking factor 1(MACF1)	-	+	LKQDIAR
					QRKLNDALDR
					AKMSELR
					WERATEVTVAR
197	MARH7_HUMAN	membrane associated ring-CH-type finger 7(MARCH7)	+	-	LLSRIASSMSSTFFSR
					RSSQDSLNTR
198	MARHA_HUMAN	membrane associated ring-CH-type finger 10(MARCH10)	+	-	ISNAMEPATERPSAGQR
199	MAST2_HUMAN	microtubule associated serine/threonine kinase 2(MAST2)	+	-	AISDLAVR
200	MCM4_HUMAN	minichromosome maintenance complex component 4(MCM4)	-	+	SSPASTPSRRGSR
					SGVRGTPVR
201	MD1L1_HUMAN	MAD1 mitotic arrest deficient like 1(MAD1L1)	+	-	LLAKLQSWERLDQTMGLSIR
					TKVLHMSLNPTSVAR
202	MDHM_HUMAN	malate dehydrogenase 2(MDH2)	-	+	AGAGSATLSMAYAGAR
					ANTFVAELK
203	MEMO1_HUMAN	mediator of cell motility 1(MEMO1)	+	-	IIFIGPSHHVPLSR
204	MF2L2_HUMAN	MCF.2 cell line derived transforming sequence-like 2(MCF2L2)	-	+	YKMKDLIRFKPSQR
					SMLSTEDLLMSHTR
205	MGA_HUMAN	maltase-glucoamylase(MGAM)	-	+	EIEELYNNPQNPER
206	MINT_HUMAN	spen family transcriptional repressor(SPEN)	+	-	SKTPVQAAAVSIVEKPVTR
207	MLX_HUMAN	MLX, MAX dimerization protein(MLX)	-	+	GASLLSPKSPTLSVPR
					ASPVGAHAGEGR
208	MOES_HUMAN	moesin(MSN)	+	-	FYPEDVSEELIQDITQR
209	MRCKG_HUMAN	CDC42 binding protein kinase gamma(CDC42BPG)	-	+	LTQVQEAQLQAERR
					LLLFDAPDLR
210	MTOR_HUMAN	mechanistic target of rapamycin(MTOR)	-	+	ELAICTVGR
					DTHDGAFYR
211	MYCB2_HUMAN	MYC binding protein 2, E3 ubiquitin protein ligase(MYCBP2)	+	-	SSPSGASSPR
212	MYH3_HUMAN	myosin heavy chain 10(MYH10)	-	+	REAEFLK
					AELQRALSKANSEVAQWR
213	MYH10_HUMAN	myosin heavy chain 3(MYH3)	-	+	LDPHLVLDQLR
214	MYH9_HUMAN	myosin heavy chain 9(MYH9)	-	+	LDPHLVLDQLR
215	NAF1_HUMAN	nuclear assembly factor 1 ribonucleoprotein(NAF1)	-	+	KKSQIQGR
					MEVVEAAAAQLETLK
216	NCAM1_HUMAN	neural cell adhesion molecule 1(NCAM1)	-	+	CGLFMCIAVNLCGKAGPGAKGK
					QETLDGHMVVR
217	NDST3_HUMAN	N-deacetylase and N-sulfotransferase 3(NDST3)	+	-	NIMVLPR
218	NEK1_HUMAN	NIMA related kinase 1(NEK1)	+	-	QANANRQKGQLAVER
219	NEST_HUMAN	nestin(NES)	-	+	EGREESEAEAPR
220	NFKB2_HUMAN	nuclear factor kappa B subunit 2(NFKB2)	+	-	VMDLSIVR
					NMMGTMIQKLQRQR
221	NGAL_HUMAN	lipocalin 2(LCN2)	+	+	SLGLPENHIVFPVPIDQCIDG
222	NIPBL_HUMAN	NIPBL, cohesin loading factor(NIPBL)	-	+	LPTSKRSLR
					QVLEAFFHTQSSVR
					DSTKLTLRLSR
223	NOC3L_HUMAN	NOC3 like DNA replication regulator(NOC3L)	+	-	ALAFIKR
224	NOG1_HUMAN	GTP binding protein 4(GTPBP4)	-	+	EKNTQGPR
					TAKKVQR
225	NRP2_HUMAN	neuropilin 2(NRP2)	-	+	EASQESKLLWVIR
					QGAGFSLR
226	OBSCN_HUMAN	obscurin, cytoskeletal calmodulin and titin-interacting RhoGEF(OBSCN)	-	+	GMKQFLPAKAVDHEETPVR
					TRHTLTIR
227	ONEC2_HUMAN	one cut homeobox 2(ONECUT2)	+	-	ITAELKR
228	OR4KF_HUMAN	olfactory receptor family 4 subfamily K member 15(OR4K15)	-	+	EVKAAMSK
					NRSSASMAKAR
229	OR6N1_HUMAN	olfactory receptor family 6 subfamily N member 1(OR6N1)	+	-	EIKEAVR
230	OTUD4_HUMAN	OTU deubiquitinase 4(OTUD4)	-	+	VEDFDHTSR
					KYKSDWGYSGR
231	PACA_HUMAN	adenylate cyclase activating polypeptide 1(ADCYAP1)	+	-	KYLAAVLGKR
232	PAPOG_HUMAN	poly(A) polymerase gamma(PAPOLG)	-	+	DVEKFIR
					VIKNSIR
233	PARL_HUMAN	presenilin associated rhomboid like(PARL)	-	+	AWRGWAQR
					KAPRKVEPR
234	PCD23_HUMAN	dachsous cadherin-related 2(DCHS2)	-	+	MRLDEITK
					DSGVNSK
235	PDIA1_HUMAN	prolyl 4-hydroxylase subunit beta(P4HB)	+	+	VDATEESDLAQQYGVR
					NNFEGEVTKENLLDFIK
236	PDIA6_HUMAN	protein disulfide isomerase family A member 6(PDIA6)	+	+	TGEAIVDAALSALR
237	PER3_HUMAN	period circadian clock 3(PER3)	-	+	AQLPFWNNWTQR
					IHSGYEAPRIPVNKR
238	PERE_HUMAN	eosinophil peroxidase(EPX)	+	+	DHGLPGYNAWR
239	PERM_HUMAN	myeloperoxidase(MPO)	+	+	SPTLGASNR
					IANVFTNAFR
					NMSNQLGLLAVNQR
					VVLEGGIDPILR
					IPCFLAGDTR
					IICDNTGITTVSK
					FPTDQLTPDQER
					TITGMCNNR
					QALAQISLPR
					NQADCIPFFR
					NGFPVALAR
					NNIFMSNSYPR
					NQINALTSFVDASMVYGSEEPLAR
240	PKHH1_HUMAN	pleckstrin homology, MyTH4 and FERM domain containing H1(PLEKHH1)	-	+	ELHPGKSEGGTR
					TGEREARPSR
241	PKN1_HUMAN	protein kinase N1(PKN1)	-	+	ASDAVQSEPR
					RLPPPFVPTLSGR
242	PLCG1_HUMAN	phospholipase C gamma 1(PLCG1)	-	+	LGAGRDGR
					AQAEHMLMRVPR
243	PLEC_HUMAN	plectin(PLEC)	-	+	RQHEAEEGVR
					QRLEAEAGR
244	POTEE_HUMAN	POTE ankyrin domain family member E(POTEE)	+	+	AGFAGDDAPR
					AVFPSIVGRPR
245	POTEF_HUMAN	POTE ankyrin domain family member F(POTEF)	+	+	AVFPSIVGRPR
					AGFAGDDAPR
246	POTEI_HUMAN	POTE ankyrin domain family member I(POTEI)	+	+	AVFPSIVGRPR
					AGFAGDDAPR
247	POTEJ_HUMAN	POTE ankyrin domain family member J(POTEJ)	+	-	AGFAGDDAPR
248	PPE2_HUMAN	protein phosphatase with EF-hand domain 2(PPEF2)	+	-	SWLKNLAKEQLSR
249	PPID_HUMAN	peptidylprolyl isomerase D(PPID)	-	+	ILLITEDLK
					YVDSSKAVIETADR
250	PRAM_HUMAN	PML-RARA regulated adaptor molecule 1(PRAM1)	+	-	DDSSPSPKGR
251	PRDM9_HUMAN	PR/SET domain 9(PRDM9)	-	+	GFSWQSVLLTHQR
					KPMVKDAFK
					KMYSLRER
					ITEDEEAANNGYSWLITKGR
252	PRG2_HUMAN	proteoglycan 2, pro eosinophil major basic protein(PRG2)	+	+	RLPFICSY
253	PRG3_HUMAN	proteoglycan 3, pro eosinophil major basic protein 2(PRG3)	-	+	TFAEAQNVCSR
254	PROF1_HUMAN	profilin 1(PFN1)	+	+	STGGAPTFNVTVTK
255	PRP8_HUMAN	pre-mRNA processing factor 8(PRPF8)	-	+	RLTLEDLEDSWDR
					LMKHDVNLGR
256	PRTN3_HUMAN	proteinase 3(PRTN3)	+	+	LVNVVLGAHNVR
257	PTPRC_HUMAN	protein tyrosine phosphatase, receptor type C(PTPRC)	-	+	NSNVIPYDYNR
258	QRIC2_HUMAN	glutamine rich 2(QRICH2)	-	+	VTVADIEK
					SLVQPGIVQR
					IQFLLAQMVKR
					TLAKEVWQEKAKVER
259	RALA_HUMAN	RAS like proto-oncogene A(RALA)	-	+	VIMVGSGGVGK
260	RALB_HUMAN	RAS like proto-oncogene B(RALB)	-	+	VIMVGSGGVGK
261	RAP1A_HUMAN	RAP1A, member of RAS oncogene family(RAP1A)	+	+	LVVLGSGGVGK
262	RAP1B_HUMAN	RAP1B, member of RAS oncogene family(RAP1B)	-	+	LVVLGSGGVGK
263	RBM15_HUMAN	RNA binding motif protein 15(RBM15)	-	+	VTQLRGDDLR
					RGSLEKSQGDKR
264	RC3H2_HUMAN	ring finger and CCCH-type domains 2(RC3H2)	-	+	SSPFLTR
					VHLFETQRR
265	RER1_HUMAN	RALBP1 associated Eps domain containing 2(REPS2)	-	+	YIPFTHGKR
266	REPS2_HUMAN	retention in endoplasmic reticulum sorting receptor 1(RER1)	-	+	EANAVLAR
					TIVQLKPR
267	RFIP5_HUMAN	RAB11 family interacting protein 5(RAB11FIP5)	-	+	MGLFHHHHQGLSR
268	RGL1_HUMAN	ral guanine nucleotide dissociation stimulator like 1(RGL1)	-	+	HLAPTIR
269	RHG21_HUMAN	Rho GTPase activating protein 17(ARHGAP17)	-	+	TPRQSLSIR
					QLFSSHKLIECDTLSR
270	RHG17_HUMAN	Rho GTPase activating protein 21(ARHGAP21)	-	+	KQFNRMKQLANQTVGR
					QLANQTVGR
271	RL40_HUMAN	ubiquitin A-52 residue ribosomal protein fusion product 1(UBA52)	-	+	ESTLHLVLR
272	RM23_HUMAN	mitochondrial ribosomal protein L23(MRPL23)	-	+	RGGVPSWFGL
					IPMEMTRVDLR
273	RNF12_HUMAN	ring finger protein, LIM domain interacting(RLIM)	-	+	SERNSTEALTEVPPTR
274	RNF31_HUMAN	ring finger protein 31(RNF31)	-	+	ALTELQR
275	RNZ2_HUMAN	elaC ribonuclease Z 2(ELAC2)	-	+	SAAGRTMSQGR
					AKEMGLPVGTAAIAPIIAAVK
276	RS27A_HUMAN	ribosomal protein S27a(RPS27A)	+	+	ESTLHLVLR
277	RYR1_HUMAN	ryanodine receptor 1(RYR1)	-	+	AQELLKFLQMNGYAVTR
278	RYR3_HUMAN	ryanodine receptor 3(RYR3)	-	+	CQREESQAAR
					RNVTDFLKR
279	S10A8_HUMAN	S100 calcium binding protein A8(S100A8)	+	+	ALNSIIDVYHK
					KLLETECPQYIR
280	S10A9_HUMAN	S100 calcium binding protein A9(S100A9)	+	+	NIETIINTFHQYSVK
281	S10AB_HUMAN	S100 calcium binding protein A11(S100A11)	+	-	DGYNYTLSK
					CIESLIAVFQK
282	SAP_HUMAN	prosaposin(PSAP)	+	-	GCSFLPDPYQK
283	SBNO2_HUMAN	strawberry notch homolog 2(SBNO2)	-	+	VAEMTGRKGR
					VSGMYIAR
284	SEM6A_HUMAN	semaphorin 6A(SEMA6A)	-	+	RGSMSSVTKLSGLFGDTQSK
					RNNTNSSNSSHLSR
285	SFPQ_HUMAN	splicing factor proline and glutamine rich(SFPQ)	-	+	NPMYQKERETPPR
					MSRDRFRSR
286	SHE_HUMAN	Src homology 2 domain containing E(SHE)	+	-	NSEAGGAGPGPGKGR
287	SHH_HUMAN	sonic hedgehog(SHH)	-	+	VLAADDQGR
					DLSPGDRVLAADDQGR
288	SHOC2_HUMAN	SHOC2, leucine rich repeat scaffold protein(SHOC2)	-	+	RPNPAPGTR
					LSMLSIR
289	SIA7C_HUMAN	ST6 N-acetylgalactosaminide alpha-2,6-sialyltransferase 3(ST6GALNAC3)	+	-	VPYHYYEQGR
290	SIL1_HUMAN	SIL1 nucleotide exchange factor(SIL1)	+	-	GTEVLAVR
291	SMAP2_HUMAN	small ArfGAP2(SMAP2)	+	-	YEKKKYMDR
292	SMC4_HUMAN	structural maintenance of chromosomes 4(SMC4)	-	+	EINEKSNILSNEMK
					VEAEVKR
293	SMG1_HUMAN	SMG1, nonsense mediated mRNA decay associated PI3K related kinase(SMG1)	+	+	AQKRASYILR
					IAIMREK
294	SNP23_HUMAN	synaptosome associated protein 23(SNAP23)	-	+	CCGLCVCPCNR
295	SORC2_HUMAN	sortilin related VPS10 domain containing receptor 2(SORCS2)	+	-	VMTLITYNKGR
296	SOX13_HUMAN	SRY-box 13(SOX13)	+	-	RTCIVEGKR
297	SPOC1_HUMAN	SPOC domain containing 1(SPOCD1)	+	-	GEVEIQR
298	SPT13_HUMAN	spermatogenesis associated 13(SPATA13)	+	-	DMLYYKGR
299	SPT5H_HUMAN	SPT5 homolog, DSIF elongation factor subunit(SUPT5H)	+	-	RDNELIGQTVR
					ILSVDGNK
300	SPTB2_HUMAN	spectrin beta, non-erythrocytic 1(SPTBN1)	+	-	LLTQHENIK
					MKALAVEGKR
301	SPTN4_HUMAN	spectrin beta, non-erythrocytic 4(SPTBN4)	-	+	DGFVLTR
					MAQVPGEVDNMEGLPAPNNNPAAR
					KKLGEIR
302	STOM_HUMAN	sulfide quinone reductase-like (yeast)(SQRDL)	+	-	LLAQTTLR
303	SQRD_HUMAN	serine/arginine repetitive matrix 2(SRRM2)	-	+	TLAKDEALK
304	SRRM2_HUMAN	stomatin(STOM)	+	+	SGSSSKGR
					SPQRPGWSRSRNTQR
					GRRSESSSPRR
					SRTPTTR
					VKSGTPPR
305	SWAHB_HUMAN	sosondowah ankyrin repeat domain family member B(SOWAHB)	+	-	ASCAAAKTQGR
306	SYAC_HUMAN	alanyl-tRNA synthetase(AARS)	-	+	RPIMSNHTATHILNFALR
					DIINEEEVQFLKTLSR
307	SYGP1_HUMAN	synaptic Ras GTPase activating protein 1(SYNGAP1)	-	+	SMDESRLDR
					RTKSQPKLDR
308	SYNE1_HUMAN	spectrin repeat containing nuclear envelope protein 1(SYNE1)	-	+	LYQVLDDGKR
					LKEKAQQLWEGQAASKSFR
309	SYNE2_HUMAN	spectrin repeat containing nuclear envelope protein 2(SYNE2)	-	+	SSPSYAMRRK
					WRNICAMSMER
310	SYVM_HUMAN	valyl-tRNA synthetase 2, mitochondrial(VARS2)	-	+	CQEMGAR
					SPAESIK
311	SYYM_HUMAN	tyrosyl-tRNA synthetase 2(YARS2)	-	+	LGKSAGNAVWLNR
312	TANC1_HUMAN	tetratricopeptide repeat, ankyrin repeat and coiled-coil containing 1(TANC1)	+	-	YVESPRVPGDAVIMPFR
					ADATLIGK
313	TARA_HUMAN	TRIO and F-actin binding protein(TRIOBP)	+	-	TTQQDSPR
314	TB10A_HUMAN	TBC1 domain family member 10A(TBC1D10A)	-	+	MSECGGR
					SFGPIEYKGPMSAVYIEKFVRR
315	TB182_HUMAN	tankyrase 1 binding protein 1(TNKS1BP1)	-	+	IPSVEDSLGEGSR
					EVLASPDR
316	TBC15_HUMAN	TBC1 domain family member 15(TBC1D15)	-	+	IIEKLDDKGQVVR
					LAGRSFRSHVVR
317	TENS3_HUMAN	tensin 3(TNS3)	-	+	RNNTNSSNSSHLSR
					KNLYTAMPLPIGR
					LMTLSIR
318	TENX_HUMAN	tenascin XB(TNXB)	-	+	AVSYPASVR
					LGQMTVR
319	TGFA1_HUMAN	transforming growth factor beta receptor associated protein 1(TGFBRAP1)	+	-	ASASGAEATETQAKLR
320	THUM2_HUMAN	THUMP domain containing 2(THUMPD2)	+	+	VIGIAIMK
					GLEPFVMR
321	TITIN_HUMAN	titin(TTN)	+	+	FQWFKAGR
					KVQEVQGR
					GKKLEPSDK
					GEVVSIK
					VKSPEPRVK
					IEEGKSLR
					RDKEGVRWTK
					EQTMLPELDLR
					VPMKPKRVVAEEKVPVPR
					IHSQEQGR
					ASERPLPPGKITLMDVTR
					AKEQETR
322	TNC18_HUMAN	trinucleotide repeat containing 18(TNRC18)	+	-	SQEMGGAER
323	TOX2_HUMAN	TOX high mobility group box family member 2(TOX2)	+	-	STQANPPAK
					RPSADPGKKAK
324	TPR_HUMAN	translocated promoter region, nuclear basket protein(TPR)	-	+	TRKAIVAAK
					FLADQQSEIDGLKGR
325	TRFL_HUMAN	lactotransferrin(LTF)	+	+	VPSHAVVAR
					DGAGDVAFIR
					SDTSLTWNSVK
					FFSASCVPGADK
					SVQWCAVSQPEATK
					SNLCALCIGDEQGENK
					SEEEVAAR
					YYGYTGAFR
326	TRIM2_HUMAN	tripartite motif containing 2(TRIM2)	+	-	RPASMYSTGK
327	TRIPC_HUMAN	thyroid hormone receptor interactor 12(TRIP12)	+	-	LSDVLKR
328	TRM13_HUMAN	tRNA methyltransferase 13 homolog(TRMT13)	+	-	EEKLPVVGIGK
329	TRPM3_HUMAN	transient receptor potential cation channel subfamily M member 3(TRPM3)	-	+	EKEEEDMELTAMLGR
					KSFSISDKLDR
330	TRPV3_HUMAN	transient receptor potential cation channel subfamily V member 3(TRPV3)	+	-	KAHPKEMVPLMGKR
331	TTC34_HUMAN	tetratricopeptide repeat domain 34(TTC34)	+	-	ALLVALSR
					AGPSRAQGR
332	TXD11_HUMAN	thioredoxin domain containing 11(TXNDC11)	+	-	MSECGGR
					SFGPIEYKGPMSAVYIEKFVRR
333	TYB4_HUMAN	thymosin beta 4, X-linked(TMSB4X)	+	-	SDKPDMAEIEKFDK
334	UBB_HUMAN	ubiquitin B(UBB)	-	+	ESTLHLVLR
335	UBC_HUMAN	ubiquitin C(UBC)	-	+	ESTLHLVLR
336	UBP24_HUMAN	ubiquitin specific peptidase 24(USP24)	-	+	KGLFVEKMPAR
					QKLLSLIGRIGR
337	UBP36_HUMAN	ubiquitin specific peptidase 36(USP36)	-	+	DLKKIAR
					VLFPTERLSLR
338	UBR2_HUMAN	ubiquitin protein ligase E3 component n-recognin 2(UBR2)	-	+	RKAEIAR
					AGIMPFLK
					FQFERYTALQAFKFRR
339	URGCP_HUMAN	upregulator of cell proliferation(URGCP)	-	+	RVSVEDMAHAAR
					AIVGNVLR
					VSVEDMAHAAR
340	UVRAG_HUMAN	UV radiation resistance associated(UVRAG)	-	+	ESLNELRK
					RPRRSSDK
341	VGFR2_HUMAN	kinase insert domain receptor(KDR)	-	+	DRLKLGKPLGR
					AGHVLTIMEVSER
342	VP37B_HUMAN	VPS37B, ESCRT-I subunit(VPS37B)	+	-	VKIEKLQEMVLKGQR
343	VWA3A_HUMAN	von Willebrand factor A domain containing 3A(VWA3A)	-	+	ILAQEITK
344	WDR60_HUMAN	WD repeat domain 60(WDR60)	+	-	EKSAKDEPR
345	WDR64_HUMAN	WD repeat domain 64(WDR64)	-	+	RRILISGSR
					ILISGSRRR
346	WDR90_HUMAN	WD repeat domain 90(WDR90)	-	+	MARAWQHPFLNVFR
					LVSGSSTGRLR
347	WDTC1_HUMAN	WD and tetratricopeptide repeats 1(WDTC1)	-	+	GPGGGAPVRLRSTSR
					MSTNGVSNGVSNGLHLHSNGFR
348	XIRP1_HUMAN	xin actin binding repeat containing 1(XIRP1)	+	-	EEQALPR
349	Z286A_HUMAN	zinc finger protein 286A(ZNF286A)	-	+	AFSHCSSLTKHQR
					ETDLAEMPEKGALSSQDSPHFQEK
350	ZBBX_HUMAN	zinc finger B-box domain containing(ZBBX)	+	-	LECNNSSTRITLAGQK
					LNLLPSHR
351	ZGPAT_HUMAN	zinc finger CCCH-type and G-patch domain containing(ZGPAT)	-	+	LFQTEEKIERTQR
					LLTKMGYEFGKGLGR
352	ZHX1_HUMAN	zinc fingers and homeoboxes 1(ZHX1)	-	+	IWFSAQR
					NKVENKR
353	ZMYM3_HUMAN	zinc finger MYM-type containing 3(ZMYM3)	-	+	SSVSQRAGR
					RSPRMSLR
354	ZN142_HUMAN	zinc finger protein 142(ZNF142)	-	+	EKALNLHSRTGCQGR
					CGLLCPSPASLR
					YRLEAHQSRHTGIGR
355	ZN219_HUMAN	zinc finger protein 219(ZNF219)	-	+	GKFRTSAER
					FPCPVCGKR
356	ZN541_HUMAN	zinc finger protein 541(ZNF541)	+	-	ATSGSARKGKR
357	ZN597_HUMAN	zinc finger protein 597(ZNF597)	+	-	CSASFRQHSHLSR
358	ZN610_HUMAN	zinc finger protein 610(ZNF610)	+	-	ESGMALPQGR
359	ZN638_HUMAN	zinc finger protein 638(ZNF638)	-	+	EKEQNEAEER
					KENETPRRR
360	ZN711_HUMAN	zinc finger protein 711(ZNF711)	-	+	HSDIHKGR
					LILRDKEPK
361	ZN836_HUMAN	zinc finger protein 836(ZNF836)	+	-	EVPMTYKNNLNGKR
362	ZY11A_HUMAN	zyg-11 family member A, cell cycle regulator(ZYG11A)	+	-	VAGGASMSQJSEALSRYRNR
363	ZYX_HUMAN	zyxin(ZYX)	-	+	FSPGAPGGSGSQPNQK

## Sheet: GOBP
GO common biological process with FDR <0.001
GO biological process	p. value NDMVs	p. value NDTRs
actin cytoskeleton organization (GO:0030036)	3.66e-07	2.24e-10
actin filament-based process (GO:0030029)	2.11e-06	1.18e-10
anatomical structure development (GO:0048856)	4.91e-06	3.12e-06
antibacterial humoral response (GO:0019731)	5.52e-07	3.57e-07
antimicrobial humoral immune response mediated by antimicrobial peptide (GO:0061844)	4.38e-06	6.9e-06
antimicrobial humoral response (GO:0019730)	8.13e-12	1.14e-10
biological regulation (GO:0065007)	8.17e-09	1.22e-09
biological_process (GO:0008150)	2.92e-09	6.01e-09
cell activation (GO:0001775)	2.95e-21	7.19e-24
cell activation involved in immune response (GO:0002263)	1.12e-19	1.96e-20
cell communication (GO:0007154)	6.04e-07	2.92e-09
cell killing (GO:0001906)	4.27e-09	1.82e-06
cell migration (GO:0016477)	2.46e-07	9.9e-09
cell motility (GO:0048870)	1.97e-08	2.08e-09
cell-cell adhesion (GO:0098609)	4.25e-07	8.21e-09
cellular component organization (GO:0016043)	2.42e-07	9.16e-13
cellular component organization or biogenesis (GO:0071840)	6.56e-07	1.78e-12
cellular process (GO:0009987)	4.11e-08	1.21e-11
cellular response to chemical stimulus (GO:0070887)	6.66e-10	4.74e-16
cellular response to cytokine stimulus (GO:0071345)	3.38e-06	3.78e-09
cellular response to endogenous stimulus (GO:0071495)	9.78e-07	4.35e-09
cellular response to organic substance (GO:0071310)	1.03e-08	2.71e-16
cellular response to stimulus (GO:0051716)	6.41e-07	1.41e-11
cytokine-mediated signaling pathway (GO:0019221)	4.47e-06	9.21e-08
cytoskeleton organization (GO:0007010)	2.36e-06	8.33e-13
defense response (GO:0006952)	1.34e-09	1.27e-08
defense response to bacterium (GO:0042742)	2.87e-11	1.51e-08
defense response to fungus (GO:0050832)	2.83e-11	1.01e-09
defense response to Gram-negative bacterium (GO:0050829)	1.42e-07	2.79e-07
defense response to other organism (GO:0098542)	4.92e-10	3.48e-11
developmental process (GO:0032502)	2.95e-06	1.71e-06
disruption by host of symbiont cells (GO:0051852)	2.78e-08	2.05e-07
disruption of cells of other organism (GO:0044364)	3.83e-09	1.24e-07
disruption of cells of other organism involved in symbiotic interaction (GO:0051818)	7.29e-08	5.34e-07
establishment of localization (GO:0051234)	1.01e-16	1.65e-09
exocytosis (GO:0006887)	9.51e-22	2.84e-22
export from cell (GO:0140352)	1.52e-21	2.58e-19
granulocyte activation (GO:0036230)	3.24e-21	1.22e-20
homeostatic process (GO:0042592)	1.32e-07	2.53e-08
humoral immune response (GO:0006959)	9.78e-09	1.91e-06
immune effector process (GO:0002252)	2.6e-18	5.4e-18
immune response (GO:0006955)	9.12e-14	3.9e-13
immune system process (GO:0002376)	8.62e-15	1.07e-14
killing by host of symbiont cells (GO:0051873)	1.12e-06	5.49e-06
killing of cells of other organism (GO:0031640)	3.83e-09	1.24e-07
leukocyte activation (GO:0045321)	8.38e-18	5.31e-19
leukocyte degranulation (GO:0043299)	4.02e-21	1.56e-20
leukocyte mediated immunity (GO:0002443)	2.86e-18	2.88e-15
leukocyte migration (GO:0050900)	2.33e-11	2.84e-09
localization (GO:0051179)	2.18e-15	1.88e-11
localization of cell (GO:0051674)	1.97e-08	2.08e-09
locomotion (GO:0040011)	2.19e-07	6.21e-09
mesenchyme migration (GO:0090131)	1.44e-07	7.16e-07
modification of morphology or physiology of other organism (GO:0035821)	1.78e-10	9.56e-06
multicellular organismal process (GO:0032501)	1.37e-06	1.97e-08
multi-organism process (GO:0051704)	2.85e-09	4.07e-08
myeloid cell activation involved in immune response (GO:0002275)	8.38e-21	4.02e-21
myeloid leukocyte activation (GO:0002274)	1.8e-19	1.4e-19
myeloid leukocyte mediated immunity (GO:0002444)	6.81e-21	2.82e-20
neutrophil activation (GO:0042119)	2.61e-21	9.6e-21
neutrophil activation involved in immune response (GO:0002283)	1.6e-21	5.52e-21
neutrophil degranulation (GO:0043312)	1.28e-21	4.3e-21
positive regulation of biological process (GO:0048518)	1.62e-06	1.56e-09
positive regulation of catalytic activity (GO:0043085)	4.49e-06	6.63e-06
positive regulation of immune system process (GO:0002684)	1.36e-06	1.67e-06
positive regulation of locomotion (GO:0040017)	1.9e-06	6.3e-08
positive regulation of molecular function (GO:0044093)	2.23e-06	2.43e-07
positive regulation of superoxide anion generation (GO:0032930)	3.24e-07	8.68e-08
protein folding (GO:0006457)	1.32e-09	1.11e-06
regulated exocytosis (GO:0045055)	1.95e-23	2.04e-22
regulation of biological process (GO:0050789)	7.77e-06	4.92e-09
regulation of biological quality (GO:0065008)	1.57e-07	9.35e-11
regulation of cellular component movement (GO:0051270)	6.56e-07	2.52e-09
regulation of immune system process (GO:0002682)	5.14e-07	8.04e-06
regulation of localization (GO:0032879)	1.42e-10	1.02e-13
regulation of locomotion (GO:0040012)	5.51e-07	7.66e-09
regulation of multicellular organismal process (GO:0051239)	8.82e-07	7.47e-06
regulation of superoxide anion generation (GO:0032928)	5.9e-07	1.75e-07
regulation of superoxide metabolic process (GO:0090322)	3.73e-06	1.52e-06
response to bacterium (GO:0009617)	2.42e-07	6.37e-06
response to biotic stimulus (GO:0009607)	3.56e-10	9.33e-11
response to chemical (GO:0042221)	6.9e-08	9.59e-12
response to cytokine (GO:0034097)	8.61e-07	7.08e-09
response to endogenous stimulus (GO:0009719)	2.83e-06	5.14e-10
response to external biotic stimulus (GO:0043207)	2.34e-10	5.58e-11
response to fungus (GO:0009620)	2.44e-10	8.45e-09
response to organic substance (GO:0010033)	1.81e-09	6.49e-16
response to other organism (GO:0051707)	2.26e-10	5.34e-11
response to oxygen-containing compound (GO:1901700)	2.59e-06	3.05e-08
response to stimulus (GO:0050896)	7.07e-09	1.9e-13
retina homeostasis (GO:0001895)	1.51e-09	5.03e-08
secretion (GO:0046903)	1.76e-20	3.64e-18
secretion by cell (GO:0032940)	3.74e-22	5.64e-20
signal transduction (GO:0007165)	1.67e-07	4.79e-09
signaling (GO:0023052)	8.73e-07	6.57e-09
transport (GO:0006810)	8.08e-15	6.44e-09
vesicle-mediated transport (GO:0016192)	8.1e-20	1.46e-18
				LFDSICNNK
				TTGIVETHFTFK
				QLFALSCTAEEQGVLPDDLSGVIR
				AVVYSNTIQSIMAIVK
				TTGIVETHFTFK
				LFDSICNNK
				LFDSICNNK
				TTGIVETHFTFK
				LFDSICNNK
				TTGIVETHFTFK
				QVTVLELFR
				QVTVLELFR
				MVGDVTGAQAYASTAK
				MVGDVTGAQAYASTAK
				MVGDVTGAQAYASTAK
				YLDFVFAVK
				LDPHLVLDQLR
				LDPHLVLDQLR
				VDATEESDLAQQYGVR
				NNFEGEVTKENLLDFIK
				TGEAIVDAALSALR
				DHGLPGYNAWR
				AGFAGDDAPR
				AVFPSIVGRPR
				AVFPSIVGRPR
				AGFAGDDAPR
				AVFPSIVGRPR
				AGFAGDDAPR
				AGFAGDDAPR
				LVNVVLGAHNVR
				VIMVGSGGVGK
				VIMVGSGGVGK
				ESTLHLVLR
				ESTLHLVLR
				ALNSIIDVYHK
				KLLETECPQYIR
				NIETIINTFHQYSVK
				CIESLIAVFQK
				GCSFLPDPYQK
				CCGLCVCPCNR
				R.AQKRASYILR.L
				K.IAIMREK.H
				K.MFDVGGQR.S
				K.EQRKQMKGR.G
				R.VGLVLLK.H
				K.IPSVEDSLGEGSR.D
				K.EVLASPDR.L
				K.LLIESLEK.Y
				K.QMIFRGGLSHALR.K
				R.EPKQPQPLLR.K
				R.RGLSAQEK.A
				K.TEERLAPGTRR.G
				AVSYPASVR
				LGQMTVR
				K.RPNPAPGTR.K
				VIGIAIMK
				R.GLEPFVMR.E
				R.FQWFKAGR.E
				K.KVQEVQGR.D
				K.GKKLEPSDK.V
				R.GEVVSIK.I
				R.VKSPEPRVK.S
				R.IEEGKSLR.F
				K.RDKEGVRWTK.C
				K.EQTMLPELDLR.G
				K.VPMKPKRVVAEEKVPVPR.K
				K.IHSQEQGR.F
				ASERPLPPGKITLMDVTR
				AKEQETR
				SQEMGGAER
				STQANPPAK
				RPSADPGKKAK
				K.TRKAIVAAK.S
				K.FLADQQSEIDGLKGR.H
				R.VPSHAVVAR.S
				R.DGAGDVAFIR.E
				R.SDTSLTWNSVK.G
				R.FFSASCVPGADK.G
				R.SVQWCAVSQPEATK.C
				R.SNLCALCIGDEQGENK.C
				SEEEVAAR
				YYGYTGAFR
				RPASMYSTGK
				LSDVLKR
				EEKLPVVGIGK
				K.EKEEEDMELTAMLGR.N
				R.KSFSISDKLDR.Q
				KAHPKEMVPLMGKR
				ALLVALSR
				AGPSRAQGR
				MSECGGR
				SFGPIEYKGPMSAVYIEKFVRR
				K.KGLFVEKMPAR.I
				R.QKLLSLIGRIGR.E
				R.DLKKIAR.H
				K.VLFPTERLSLR.W
				K.RKAEIAR.L
				R.AGIMPFLK.C
				R.FQFERYTALQAFKFRR.V
				R.RVSVEDMAHAAR.K
				R.AIVGNVLR.A
				R.VSVEDMAHAAR.K
				K.ESLNELRK.E
				R.RPRRSSDK.-
				R.DRLKLGKPLGR.G
				K.AGHVLTIMEVSER.D
				VKIEKLQEMVLKGQR
				R.ILAQEITK.A
				K.EKSAKDEPR.K
				K.RRILISGSR.R
				R.ILISGSRRR.D
				.MARAWQHPFLNVFR.H
				R.LVSGSSTGRLR.L
				K.GPGGGAPVRLRSTSR.K
				K.MSTNGVSNGVSNGLHLHSNGFR.L
				EEQALPR
				K.AFSHCSSLTKHQR.V
				M.ETDLAEMPEKGALSSQDSPHFQEK.S
				LECNNSSTRITLAGQK
				LNLLPSHR
				R.LFQTEEKIERTQR.D
				R.LLTKMGYEFGKGLGR.H
				K.IWFSAQR.L
				K.NKVENKR.I
				R.SSVSQRAGR.S
				R.RSPRMSLR.S
				R.EKALNLHSRTGCQGR.R
				R.CGLLCPSPASLR.G
				R.YRLEAHQSRHTGIGR.I
				K.GKFRTSAER.E
				R.FPCPVCGKR.F
				ATSGSARKGKR
				ESGMALPQGR
				K.EKEQNEAEER.S
				R.KENETPRRR.S
				K.HSDIHKGR.K
				K.LILRDKEPK.M
				EVPMTYKNNLNGKR

## Sheet: GOMF
GO common molecular functions with FDR <0.001
GO molecular function	p. value NDMVs	p. value NDTRs
anion binding (GO:0043168)	1.04e-12	1.09e-10
binding (GO:0005488)	9.12e-10	4.17e-10
cytoskeletal protein binding (GO:0008092)	1.32e-07	2.7e-11
enzyme binding (GO:0019899)	2.79e-07	1.1e-10
ion binding (GO:0043167)	5.37e-07	3.47e-08
protein binding (GO:0005515)	1.95e-06	9.3e-13
protein-containing complex binding (GO:0044877)	2.65e-06	1.47e-11

## Sheet: GOCC
GO common cellular components with FDR <0.001
GO cellular components	p. value NDMVs	p. value NDTRs
actin cytoskeleton (GO:0015629)	2.07e-08	1.08e-10
azurophil granule (GO:0042582)	3.04e-10	3.11e-09
azurophil granule lumen (GO:0035578)	1.21e-07	2.35e-07
blood microparticle (GO:0072562)	8.82e-12	1.27e-07
bounding membrane of organelle (GO:0098588)	1.42e-08	1.15e-07
cell (GO:0005623)	1.91e-07	7.68e-08
cell body (GO:0044297)	5.13e-07	2.5e-05
cell junction (GO:0030054)	4.71e-11	5.34e-11
cell periphery (GO:0071944)	8.38e-06	1.03e-08
cell projection (GO:0042995)	1.53e-09	3.75e-06
cell surface (GO:0009986)	4.03e-06	1.61e-05
cellular anatomical entity (GO:0110165)	1.67e-05	2.24e-06
cellular_component (GO:0005575)	5.99e-05	1.07e-05
collagen-containing extracellular matrix (GO:0062023)	4.44e-09	4.73e-08
cytoplasm (GO:0005737)	6.19e-12	3.88e-14
cytoplasmic vesicle (GO:0031410)	2.28e-19	1.7e-16
cytoplasmic vesicle lumen (GO:0060205)	1.73e-13	2.29e-10
cytoplasmic vesicle membrane (GO:0030659)	3.58e-10	2.38e-13
cytoskeleton (GO:0005856)	1.59e-10	1.14e-11
endocytic vesicle (GO:0030139)	1.47e-08	1.12e-08
endomembrane system (GO:0012505)	2.48e-11	1.07e-09
extracellular exosome (GO:0070062)	2.79e-43	2.97e-43
extracellular matrix (GO:0031012)	1.64e-07	2.08e-06
extracellular organelle (GO:0043230)	6.55e-43	9.27e-44
extracellular region (GO:0005576)	2.64e-30	5.3e-23
extracellular space (GO:0005615)	3.36e-34	1.13e-28
extracellular vesicle (GO:1903561)	5.56e-43	7.63e-44
extrinsic component of cytoplasmic side of plasma membrane (GO:0031234)	2.88e-05	3.19e-05
focal adhesion (GO:0005925)	8.75e-16	1.43e-14
GTPase complex (GO:1905360)	2.51e-06	4.52e-08
heterotrimeric G-protein complex (GO:0005834)	2.51e-06	4.52e-08
intracellular (GO:0005622)	1.13e-09	8.68e-14
intracellular organelle (GO:0043229)	5.79e-09	1.6e-12
intracellular vesicle (GO:0097708)	2.41e-19	4.42e-17
lysosome (GO:0005764)	2.19e-07	1.02e-07
lytic vacuole (GO:0000323)	2.19e-07	1.02e-07
membrane-bounded organelle (GO:0043227)	2.66e-10	3.05e-17
organelle (GO:0043226)	7.56e-12	1.36e-15
phagocytic vesicle (GO:0045335)	1.03e-09	6.85e-08
plasma membrane bounded cell projection (GO:0120025)	8.4e-09	9.12e-06
primary lysosome (GO:0005766)	3.04e-10	3.11e-09
secretory granule (GO:0030141)	7.18e-26	5.09e-22
secretory granule lumen (GO:0034774)	1.4e-13	1.88e-10
secretory granule membrane (GO:0030667)	6.31e-12	9.02e-12
secretory vesicle (GO:0099503)	5.78e-24	4.91e-19
side of membrane (GO:0098552)	1.2e-06	1.13e-06
specific granule (GO:0042581)	4.56e-16	3.1e-14
specific granule membrane (GO:0035579)	4.46e-10	2.17e-08
tertiary granule (GO:0070820)	4.37e-11	5.9e-12
tertiary granule membrane (GO:0070821)	2.69e-08	2e-10
vacuolar lumen (GO:0005775)	1.63e-07	6.31e-06
vacuole (GO:0005773)	3.36e-07	1.03e-06
vesicle (GO:0031982)	1.87e-34	1.6e-32
vesicle lumen (GO:0031983)	1.92e-13	2.52e-10
vesicle membrane (GO:0012506)	1.01e-10	8.9e-14
whole membrane (GO:0098805)	9.92e-10	1.4e-09
